# Supplementary material for: Radiation Reduction and Protection for Radiosensitive Organs (Lens, Thyroid, and Genital Organs) of Patients Receiving Percutaneous Coronary Intervention—Real-World Measurement of Radiation Dose in a Single Center
Source: J Cardiovasc Dev Dis. 2021 Aug 20;8(8):99. doi: 10.3390/jcdd8080099 (PMC8396847; doi:10.3390/jcdd8080099)
Supplement: Supplementary file 1 [file jcdd-08-00099-s001.zip]

Archive with 1 entries (1 files):
- jcdd-1314487-supplementary.pdf
